# Supplementary material for: Anxiolytic and anti-stress effects of acute administration of acetyl-L-carnitine in zebrafish
Source: PeerJ. 2018 Jul 31;6:e5309. doi: 10.7717/peerj.5309 (PMC6074796; doi:10.7717/peerj.5309)
Supplement: Data S1 [file peerj-06-5309-s001.xlsx]

## Sheet: Planilha1
NT - Distance (m)
C	ALC 0.1	ALC 1.0	ALC 10.0
27.627	23.521	18.352	19.389
25.748	17.85	12.681	26.784
14.517	14.64	16.223	27.975
19.482	15.601	20.205	20.246
17.444	15.947	17.223	22.428
13.589	21.732	19.225	25.827
14.529	14.819	15.345	21.749
22.754	19.451	11.259	19.177
22.397	15.398	15.904	16.598
12.28	16.788	22.52	18.729
22.113	25.152	14.395	21.809
13.492	20.984	20.053	16.514
14.529	16.431	16.943	16.944
22.754	10.15	15.005	11.062
22.397	17.371	16.201	17.103
	17.036	13.316	20.738
	16.117	18.294	10.223
	28.076	10.619	14.135
	21.41	19.128	11.38
	13.246	15.46	19.571
	10.858		13.204
	12.981		21.774
	11.225		22.475
NT - Crossings
C	ALC 0.1	ALC 1.0	ALC 10.0
328	150	124	123
223	102	54	173
84	72	87	231
107	117	120	68
134	86	77	178
75	118	8	249
54	82	92	147
117	126	51	89
109	124	106	109
49	120	172	105
196	114	30	180
70	147	96	118
54	151	116	113
117	54	82	37
109	107	108	94
	173	74	81
	84	136	34
	200	57	96
	188	139	55
	74	118	108
	98		85
	92		134
	54		174
NT - Entries in the Upper
C	ALC 0.1	ALC 1.0	ALC 10.0
37	38	20	26
33	36	15	38
17	15	24	68
25	31	32	16
30	24	18	47
16	33	15	75
11	15	26	24
31	40	13	18
25	30	28	26
11	31	40	28
59	33	9	45
14	33	24	32
11	41	20	25
31	11	18	10
25	30	28	24
	56	21	19
	19	34	7
	50	13	22
	40	40	15
	19	38	25
	23		18
	20		32
	14		53
NT - Time in the Upper (s)
C	ALC 0.1	ALC 1.0	ALC 10.0
107.6	141.7	70	39.9
70.1	182.8	125.9	74.1
83	127.4	175.1	130.1
34.4	119.1	78.8	47
71.3	179.5	59.8	67.9
73.8	240.6	54.2	135.9
49.2	246.8	182.9	39.7
98.3	241.3	233.6	67.1
33.1	68.5	136.3	108.4
37	134.6	101.1	102.2
93	56	82.9	86.2
21.8	76.5	103.1	96.8
49.2	74.3	141.5	70
98.3	136.3	92.9	64
33.1	104.4	91.9	105
	149.6	62.6	29.2
	86.3	89.7	33.4
	86.5	88.2	48.7
	65.6	90.8	171.3
	182.9	170.1	50.2
	104.2		75
	81.8		59.8
	116.9		175.9
NT - Time in the Bottom (s)
C	ALC 0.1	ALC 1.0	ALC 10.0
124.2	132.5	205.8	254.4
183.5	53.4	179.2	207.1
216.9	145	101.7	115.7
143.4	167.1	194.2	275.2
208	93.5	256.4	184.9
219.5	43.9	201.5	100.2
235.8	66.5	109.7	239.3
206.5	41.9	75.2	229.5
284.5	205.6	101.9	135.3
275.9	141.3	152.8	190.1
150.9	240.4	250.5	179.2
156.3	202	212.1	171.1
254.2	165.9	136.6	217.5
235.8	145.1	214.3	244.5
206.5	172.7	193.2	179.3
284.5	118.5	232.2	287.1
	194.3	178.2	294.6
	184.1	213.6	231.2
	194.4	173.7	129.3
	112.4	90.2	248.8
	151		164.2
	208.4		231.1
	170.9		85.3
LD - Crossings
C	ALC 0.1	ALC 1.0	ALC 10.0
30	28	29	47
1	37	4	26
20	16	17	19
17	10	30	19
1	42	45	13
5	35	27	47
34	23	15	15
41	31	30	17
13	15	33	9
32	15	33	15
11	37	11	23
45	17	17	27
21	25	35	75
19	33	41	15
21	18	21	19
7	19	11	51
13	15	3	17
39	53	25	33
	27	31	55
	33	56	24
	25	10	49
	30	17	34
	11	5	13
	33	17	12
	31	37	10
		21	11
		3
LD - Time in the lit side (s)
C	ALC 0.1	ALC 1.0	ALC 10.0
64	54	77	128
60	67	90	214
85	71	147	79
67	40	68	85
30	139	83	28
62	127	165	137
72	95	59	49
51	86	119	73
72	55	121	30
84	132	95	49
19	97	49	138
70	46	77	35
32	71	74	109
57	81	53	21
64	60	29	98
49	51	102	125
42	137	45	47
51	137	39	63
	64	44	183
	71	91	91
	92	55	149
	80	36	159
	160	50	81
	98	65	31
	144	146	201
		82	62
		23
Distance (m)
	S-												S+
	A:Y1	A:Y2	A:Y3	A:Y4	A:Y5	A:Y6	A:Y7	A:Y8	A:Y9	A:Y10	A:Y11	A:Y12	B:Y1	B:Y2	B:Y3	B:Y4	B:Y5	B:Y6	B:Y7	B:Y8	B:Y9	B:Y10	B:Y11	B:Y12
CTRL	17.123	23.526	22.339	21.627	19.679	26.125	21.883	23.538	24.07	20.193			15.786	15.496	12.185	15.392	11.74	7.113	6.667	8.177	6.044	17.034	11.913
ALC 0.1	18.506	25.365	25.357	25.85	21.556	14.379	27.29	24.196	20.284	17.17	22.508	24.467	21.901	17.054	16.883	19.75	18.64	12.621	18.54	13.903	20.245	17.629	17.481	10.149
ALC 1.0	24.891	19.488	17.239	18.881	25.64	14.647	13.89	21.181	25.9	23.027	15.735	18.525	18.937	12.659	18.282	20.117	10.65	21.321	19.6	12.84	14.548	17.108	12.883
ALC 10.0	24.224	21.409	18.716	27.341	23.249	22.818	15.558	21.669	17.206	18.629	22.833		12.264	9.422	11.992	17.178	10.876	11.165	15.364	19.93	17.168	17.319
Crossings
	S-												S+
	A:Y1	A:Y2	A:Y3	A:Y4	A:Y5	A:Y6	A:Y7	A:Y8	A:Y9	A:Y10	A:Y11	A:Y12	B:Y1	B:Y2	B:Y3	B:Y4	B:Y5	B:Y6	B:Y7	B:Y8	B:Y9	B:Y10	B:Y11	B:Y12
CTRL	131	261	246	181	144	180	165	203	212	194			78	88	12	19	98	37	59	84	32	148	86
ALC 0.1	172	188	225	197	162	74	206	164	90	48	174	152	191	142	30	236	69	110	11	84	126	161	91	64
ALC 1.0	244	168	119	123	160	90	74	109	174	178	104	108	52	96	60	144	64	195	224	86	91	151	100
ALC 10.0	245	130	126	234	200	112	96	154	234	176	164		107	86	99	120	37	42	148	146	90	110
Entries TOP area
	S-												S+
	A:Y1	A:Y2	A:Y3	A:Y4	A:Y5	A:Y6	A:Y7	A:Y8	A:Y9	A:Y10	A:Y11	A:Y12	B:Y1	B:Y2	B:Y3	B:Y4	B:Y5	B:Y6	B:Y7	B:Y8	B:Y9	B:Y10	B:Y11	B:Y12
CTRL	29	63	45	38	39	32	48	50	57	64			45	3	17	28	12	8	11	10	5	14	10
ALC 0.1	40	53	60	50	29	19	58	38	12	10	17	19	50	30	14	9	9	1	3	27	32	44	27	15
ALC 1.0	54	30	25	28	35	22	16	27	38	63	33	24	12	20	20	36	18	32	53	18	20	37	24
ALC 10.0	53	30	31	68	42	39	27	43	57	47	57		30	24	29	31	11	14	39	34	21	22
Time TOP area (s)
	S-												S+
	A:Y1	A:Y2	A:Y3	A:Y4	A:Y5	A:Y6	A:Y7	A:Y8	A:Y9	A:Y10	A:Y11	A:Y12	B:Y1	B:Y2	B:Y3	B:Y4	B:Y5	B:Y6	B:Y7	B:Y8	B:Y9	B:Y10	B:Y11	B:Y12
CTRL	131.1	75.6	45.9	47.3	81	92.9	96.4	103.8	86.4	77.3			19	18	29	30.1	23.5	18.6	22.1	20.3	13.5	27	24.7
ALC 0.1	81	140.1	139.8	137.7	127.4	113.2	119.9	89	31.5	27	118.3	96.2	93.2	59.8	12.8	22.9	46.5	158.2	113.9	145.8	133.7	108.1	212.7	135.9
ALC 1.0	73.8	62.7	89	92.1	119	89.9	30.7	98	127.7	207.4	181.4	68.9	152.4	48.6	121.4	93.6	174.4	66.5	109.4	96	90.3	101.5	115.6
ALC 10.0	90.4	63.9	129.4	171.5	68.6	232.2	159.6	79.8	79.2	179.4	198.1		123.3	126.2	135	133.5	164.7	83.6	112.3	81.8	85.8	38.5
Time Bottom area (s)
	S-												S+
	A:Y1	A:Y2	A:Y3	A:Y4	A:Y5	A:Y6	A:Y7	A:Y8	A:Y9	A:Y10	A:Y11	A:Y12	B:Y1	B:Y2	B:Y3	B:Y4	B:Y5	B:Y6	B:Y7	B:Y8	B:Y9	B:Y10	B:Y11	B:Y12
CTRL	153.8	122.5	130.3	237.9	196.1	235.1	183.6	138.2	143.4	102.2			259.4	266.2	298.9	279.5	299.2	282.8	278.5	292.8	259.3	315.7	249.2
ALC 0.1	184	122.3	117.7	153.7	140.2	198.1	152.9	205.7	188.5	194	273.5	275.8	158.4	206.9	195.4	216.2	179	201	32.9	47.6	133.8	149.7	76.3	111.4
ALC 1.0	161	172.4	187.2	186.4	184.7	221.2	286.5	210.8	153.6	68.8	104.9	224.3	137.6	223.4	90.8	213.7	129.7	174.7	118.3	205.2	191.8	95.6	111
ALC 10.0	156.8	238.5	134.5	88.3	204.9	58.2	165.3	210.8	119	89	50.9		131.7	151.5	134.8	137.7	46.7	22.4	44.6	202	208	251.8
TBARS
	S-				S+
	A:Y1	A:Y2	A:Y3	A:Y4	B:Y1	B:Y2	B:Y3	B:Y4
CTLR	7	6.55	6.66	7.16	12.74	11.37	10.29	9.87
ALC 0.1	7.64	8.07	7.68	6.88	6.08	6.47	5.94	6.55
ALC 1.0	6.17	8.28	5.29	6.54	6.86	6.94	7.12	8.4
ALC 10.0	6.67	6.58	5.18	6.61	4.5	6.47	7.07	6.93
SH
	S-				S+
	A:Y1	A:Y2	A:Y3	A:Y4	B:Y1	B:Y2	B:Y3	B:Y4
CTLR	10.477	12.36	11.098	11.009	12.139	11.762	11.629	11.075
ALC 0.1	7.265	9.414	9.724	9.082	8.661	8.572	9.813	7.465
ALC 1.0	14.575	11.607	9.946	8.588	8.572	11.984	12.737	10.256
ALC 10.0	9.968	9.436	7.819	8.705	8.75	10.101	10.079	8.174
NPSH
	S-				S+
	A:Y1	A:Y2	A:Y3	A:Y4	B:Y1	B:Y2	B:Y3	B:Y4
CTLR	10.135	11.408	10.056	9.06	12.094	22.006	19.851	16.559
ALC 0.1	14.309	11.563	9.791	9.392	10.832	10.389	8.816	8.107
ALC 1.0	11.202	11.961	12.648	13.534	27.467	13.468	11.208	14.597
ALC 10.0	12.493	8.218	8.151	8.617	13.224	9.148	9.901	12.427
SOD
	S-				S+
	A:Y1	A:Y2	A:Y3	A:Y4	B:Y1	B:Y2	B:Y3	B:Y4
CTLR	15.52	11.46	13.83	12.16	30.77	21.71	19.54	23.76
ALC 0.1	17.68	13.29	7.76		8.6	11.08	11.91	14.41
ALC 1.0	8.61	11.88	10.98	8.71	13.6	7.04	14	15.29
ALC 10.0	10	18.54	7.71	10.05	8.73	10.99	11.44	9.09
CAT
	S-				S+
	A:Y1	A:Y2	A:Y3	A:Y4	B:Y1	B:Y2	B:Y3	B:Y4
CTLR	1.99495	3.34391	6.6321		6.7957	4.23214	6.14444
ALC 0.1	7.29231	5.89552	9.57576	9.15942	8.45742	6.28856	9.64885
ALC 1.0	6.38384	2.63333	11.4055	7.68056	9.85132	9.06843	1.83188	14.3311
ALC 10.0	8.51961	7.52381	11.7037	4.38889	9.29412	6.01905	10.3796	8.64677
